# Supplementary material for: Cryptic biodiversity of tropical hesperiid caterpillar-attacking parasitoid wasps: three new species of Creagrura Townes (Hymenoptera, Ichneumonidae, Cremastinae) from Costa Rica and Perú
Source: Biodivers Data J. 2022 Oct 26;10:e91486. doi: 10.3897/BDJ.10.e91486 (PMC9836575; doi:10.3897/BDJ.10.e91486)
Supplement: XML Treatment for Creagrura allpahuaya [file BDJ.10.e91486-treatment3.xml]

<!DOCTYPE tp:taxon-treatment
  PUBLIC "-//TaxonX//DTD Taxonomic Treatment Publishing DTD v0 20100105//EN" "tax-treatment-NSO.dtd">
<tp:taxon-treatment xmlns:tp="http://www.plazi.org/taxpub"><tp:treatment-meta><mixed-citation publication-type="journal"><person-group><name><surname>Sääksjärvi</surname><given-names>Ilari E.</given-names></name><name><surname>Kaunisto</surname><given-names>Kari M.</given-names></name><name><surname>Sharkey</surname><given-names>Michael</given-names></name><name><surname>Stedenfeld</surname><given-names>Shelby</given-names></name><name><surname>Smith</surname><given-names>M. Alex</given-names></name><name><surname>Hallwachs</surname><given-names>Winnie</given-names></name><name><surname>Janzen</surname><given-names>Daniel</given-names></name></person-group><article-title>Cryptic biodiversity of tropical hesperiid caterpillar-attacking parasitoid wasps: three new species of <italic><tp:taxon-name><tp:taxon-name-part taxon-name-part-type="genus" reg="Creagrura">Creagrura</tp:taxon-name-part></tp:taxon-name></italic> Townes (<tp:taxon-name><tp:taxon-name-part taxon-name-part-type="order">Hymenoptera</tp:taxon-name-part></tp:taxon-name>, <tp:taxon-name><tp:taxon-name-part taxon-name-part-type="family">Ichneumonidae</tp:taxon-name-part></tp:taxon-name>, <tp:taxon-name><tp:taxon-name-part taxon-name-part-type="subfamily">Cremastinae</tp:taxon-name-part></tp:taxon-name>) from Costa Rica and Perú</article-title><source>Biodivers Data J</source><day>26</day><month>10</month><year>2022</year><volume>10</volume><pub-id pub-id-type="doi">10.3897/BDJ.10.e91486</pub-id></mixed-citation></tp:treatment-meta><tp:nomenclature><tp:taxon-name>
            <object-id xmlns:xlink="http://www.w3.org/1999/xlink" content-type="arpha" xlink:type="simple">41203F0F-0F1C-5123-86AF-5175C9DFA0AB</object-id>
            <tp:taxon-name-part taxon-name-part-type="genus">Creagrura</tp:taxon-name-part>
            <tp:taxon-name-part taxon-name-part-type="species">allpahuaya</tp:taxon-name-part>
            <object-id xmlns:xlink="http://www.w3.org/1999/xlink" content-type="zoobank" xlink:type="simple" object-id-type="ZooBank">E74B9CCD-9153-4ADE-943F-77459DF69836</object-id>
          </tp:taxon-name><tp:taxon-authority>Sääksjärvi, 2022</tp:taxon-authority><tp:taxon-status xmlns:xlink="http://www.w3.org/1999/xlink" xlink:type="simple">sp. n.</tp:taxon-status></tp:nomenclature><tp:treatment-sec sec-type="materials"><title>Materials</title><list list-type="alpha-lower" list-content="occurrences"><list-item><p><bold>Type status:</bold> <named-content xmlns:xlink="http://www.w3.org/1999/xlink" content-type="dwc:typeStatus" xlink:type="simple">Holotype</named-content>. <bold>Occurrence:</bold> sex: <named-content xmlns:xlink="http://www.w3.org/1999/xlink" content-type="dwc:sex" xlink:type="simple">Female</named-content>; occurrenceID: <named-content xmlns:xlink="http://www.w3.org/1999/xlink" content-type="dwc:occurrenceID" xlink:type="simple">AE3C8A3C-96D5-53DA-9841-16BD70F6A5E9</named-content>; <bold>Location:</bold> continent: <named-content xmlns:xlink="http://www.w3.org/1999/xlink" content-type="dwc:continent" xlink:type="simple">South America</named-content>; country: <named-content xmlns:xlink="http://www.w3.org/1999/xlink" content-type="dwc:country" xlink:type="simple">Peru</named-content>; stateProvince: <named-content xmlns:xlink="http://www.w3.org/1999/xlink" content-type="dwc:stateProvince" xlink:type="simple">Loreto</named-content>; locality: <named-content xmlns:xlink="http://www.w3.org/1999/xlink" content-type="dwc:locality" xlink:type="simple">Allpahuayo</named-content>; <bold>Identification:</bold> identifiedBy: <named-content xmlns:xlink="http://www.w3.org/1999/xlink" content-type="dwc:identifiedBy" xlink:type="simple">Isrrael Gómez &amp; Ilari E. Sääksjärvi</named-content>; <bold>Event:</bold> samplingProtocol: <named-content xmlns:xlink="http://www.w3.org/1999/xlink" content-type="dwc:samplingProtocol" xlink:type="simple">Malaise trap</named-content>; eventDate: <named-content xmlns:xlink="http://www.w3.org/1999/xlink" content-type="dwc:eventDate" xlink:type="simple">19-25.9-2011</named-content>; habitat: <named-content xmlns:xlink="http://www.w3.org/1999/xlink" content-type="dwc:habitat" xlink:type="simple">Lowland rainforest</named-content>; fieldNotes: <named-content xmlns:xlink="http://www.w3.org/1999/xlink" content-type="dwc:fieldNotes" xlink:type="simple">Week18</named-content>; <bold>Record Level:</bold> institutionCode: <named-content xmlns:xlink="http://www.w3.org/1999/xlink" content-type="dwc:institutionCode" xlink:type="simple">UNSM</named-content></p></list-item><list-item><p><bold>Type status:</bold> <named-content xmlns:xlink="http://www.w3.org/1999/xlink" content-type="dwc:typeStatus" xlink:type="simple">Paratype</named-content>. <bold>Occurrence:</bold> sex: <named-content xmlns:xlink="http://www.w3.org/1999/xlink" content-type="dwc:sex" xlink:type="simple">Female</named-content>; occurrenceID: <named-content xmlns:xlink="http://www.w3.org/1999/xlink" content-type="dwc:occurrenceID" xlink:type="simple">74A3844F-5B54-5229-84FC-690142FC109B</named-content>; <bold>Location:</bold> continent: <named-content xmlns:xlink="http://www.w3.org/1999/xlink" content-type="dwc:continent" xlink:type="simple">South America</named-content>; country: <named-content xmlns:xlink="http://www.w3.org/1999/xlink" content-type="dwc:country" xlink:type="simple">Peru</named-content>; stateProvince: <named-content xmlns:xlink="http://www.w3.org/1999/xlink" content-type="dwc:stateProvince" xlink:type="simple">Loreto</named-content>; locality: <named-content xmlns:xlink="http://www.w3.org/1999/xlink" content-type="dwc:locality" xlink:type="simple">Allpahuayo</named-content>; <bold>Identification:</bold> identifiedBy: <named-content xmlns:xlink="http://www.w3.org/1999/xlink" content-type="dwc:identifiedBy" xlink:type="simple">Ilari E. Sääksjärvi et al.</named-content>; <bold>Event:</bold> samplingProtocol: <named-content xmlns:xlink="http://www.w3.org/1999/xlink" content-type="dwc:samplingProtocol" xlink:type="simple">Malaise trap</named-content>; eventDate: <named-content xmlns:xlink="http://www.w3.org/1999/xlink" content-type="dwc:eventDate" xlink:type="simple">14.9.-4.10.2000</named-content>; habitat: <named-content xmlns:xlink="http://www.w3.org/1999/xlink" content-type="dwc:habitat" xlink:type="simple">Lowland rainforest, white sand</named-content>; fieldNotes: <named-content xmlns:xlink="http://www.w3.org/1999/xlink" content-type="dwc:fieldNotes" xlink:type="simple">APHIG3/1</named-content>; <bold>Record Level:</bold> institutionCode: <named-content xmlns:xlink="http://www.w3.org/1999/xlink" content-type="dwc:institutionCode" xlink:type="simple">UNSM</named-content></p></list-item><list-item><p><bold>Type status:</bold> <named-content xmlns:xlink="http://www.w3.org/1999/xlink" content-type="dwc:typeStatus" xlink:type="simple">Paratype</named-content>. <bold>Occurrence:</bold> sex: <named-content xmlns:xlink="http://www.w3.org/1999/xlink" content-type="dwc:sex" xlink:type="simple">Female</named-content>; occurrenceID: <named-content xmlns:xlink="http://www.w3.org/1999/xlink" content-type="dwc:occurrenceID" xlink:type="simple">714EC3C6-C904-5D7B-8D30-1863DD51723D</named-content>; <bold>Location:</bold> continent: <named-content xmlns:xlink="http://www.w3.org/1999/xlink" content-type="dwc:continent" xlink:type="simple">South America</named-content>; country: <named-content xmlns:xlink="http://www.w3.org/1999/xlink" content-type="dwc:country" xlink:type="simple">Peru</named-content>; stateProvince: <named-content xmlns:xlink="http://www.w3.org/1999/xlink" content-type="dwc:stateProvince" xlink:type="simple">Loreto</named-content>; locality: <named-content xmlns:xlink="http://www.w3.org/1999/xlink" content-type="dwc:locality" xlink:type="simple">Allpahuayo</named-content>; <bold>Identification:</bold> identifiedBy: <named-content xmlns:xlink="http://www.w3.org/1999/xlink" content-type="dwc:identifiedBy" xlink:type="simple">Ilari E. Sääksjärvi (IES) &amp; Reijo Jussila (RJ)</named-content>; <bold>Event:</bold> samplingProtocol: <named-content xmlns:xlink="http://www.w3.org/1999/xlink" content-type="dwc:samplingProtocol" xlink:type="simple">Malaise trap</named-content>; eventDate: <named-content xmlns:xlink="http://www.w3.org/1999/xlink" content-type="dwc:eventDate" xlink:type="simple">18.9.-4.10.1998</named-content>; habitat: <named-content xmlns:xlink="http://www.w3.org/1999/xlink" content-type="dwc:habitat" xlink:type="simple">Lowland rainforest, white sand (varillal)</named-content>; fieldNotes: <named-content xmlns:xlink="http://www.w3.org/1999/xlink" content-type="dwc:fieldNotes" xlink:type="simple">APHI D1/3 012</named-content>; <bold>Record Level:</bold> institutionCode: <named-content xmlns:xlink="http://www.w3.org/1999/xlink" content-type="dwc:institutionCode" xlink:type="simple">UNSM</named-content></p></list-item><list-item><p><bold>Type status:</bold> <named-content xmlns:xlink="http://www.w3.org/1999/xlink" content-type="dwc:typeStatus" xlink:type="simple">Paratype</named-content>. <bold>Occurrence:</bold> sex: <named-content xmlns:xlink="http://www.w3.org/1999/xlink" content-type="dwc:sex" xlink:type="simple">Female</named-content>; occurrenceID: <named-content xmlns:xlink="http://www.w3.org/1999/xlink" content-type="dwc:occurrenceID" xlink:type="simple">9A666798-1999-5A7D-BF68-C92B3930ACF3</named-content>; <bold>Location:</bold> continent: <named-content xmlns:xlink="http://www.w3.org/1999/xlink" content-type="dwc:continent" xlink:type="simple">South America</named-content>; country: <named-content xmlns:xlink="http://www.w3.org/1999/xlink" content-type="dwc:country" xlink:type="simple">Peru</named-content>; stateProvince: <named-content xmlns:xlink="http://www.w3.org/1999/xlink" content-type="dwc:stateProvince" xlink:type="simple">Loreto</named-content>; locality: <named-content xmlns:xlink="http://www.w3.org/1999/xlink" content-type="dwc:locality" xlink:type="simple">Allpahuayo</named-content>; <bold>Identification:</bold> identifiedBy: <named-content xmlns:xlink="http://www.w3.org/1999/xlink" content-type="dwc:identifiedBy" xlink:type="simple">Ilari E. Sääksjärvi (IES) &amp; Reijo Jussila (RJ)</named-content>; <bold>Event:</bold> samplingProtocol: <named-content xmlns:xlink="http://www.w3.org/1999/xlink" content-type="dwc:samplingProtocol" xlink:type="simple">Malaise trap</named-content>; eventDate: <named-content xmlns:xlink="http://www.w3.org/1999/xlink" content-type="dwc:eventDate" xlink:type="simple">2-24.3.2000</named-content>; habitat: <named-content xmlns:xlink="http://www.w3.org/1999/xlink" content-type="dwc:habitat" xlink:type="simple">Lowland rainforest, white sand</named-content>; fieldNotes: <named-content xmlns:xlink="http://www.w3.org/1999/xlink" content-type="dwc:fieldNotes" xlink:type="simple">APHI G1/3</named-content>; <bold>Record Level:</bold> institutionCode: <named-content xmlns:xlink="http://www.w3.org/1999/xlink" content-type="dwc:institutionCode" xlink:type="simple">UNSM</named-content></p></list-item><list-item><p><bold>Type status:</bold> <named-content xmlns:xlink="http://www.w3.org/1999/xlink" content-type="dwc:typeStatus" xlink:type="simple">Paratype</named-content>. <bold>Occurrence:</bold> sex: <named-content xmlns:xlink="http://www.w3.org/1999/xlink" content-type="dwc:sex" xlink:type="simple">Female</named-content>; occurrenceID: <named-content xmlns:xlink="http://www.w3.org/1999/xlink" content-type="dwc:occurrenceID" xlink:type="simple">2D8F44FE-9F21-5F8D-A3B5-C82708144023</named-content>; <bold>Location:</bold> continent: <named-content xmlns:xlink="http://www.w3.org/1999/xlink" content-type="dwc:continent" xlink:type="simple">South America</named-content>; country: <named-content xmlns:xlink="http://www.w3.org/1999/xlink" content-type="dwc:country" xlink:type="simple">Peru</named-content>; stateProvince: <named-content xmlns:xlink="http://www.w3.org/1999/xlink" content-type="dwc:stateProvince" xlink:type="simple">Loreto</named-content>; locality: <named-content xmlns:xlink="http://www.w3.org/1999/xlink" content-type="dwc:locality" xlink:type="simple">Allpahuayo</named-content>; <bold>Identification:</bold> identifiedBy: <named-content xmlns:xlink="http://www.w3.org/1999/xlink" content-type="dwc:identifiedBy" xlink:type="simple">Ilari E. Sääksjärvi et al.</named-content>; <bold>Event:</bold> samplingProtocol: <named-content xmlns:xlink="http://www.w3.org/1999/xlink" content-type="dwc:samplingProtocol" xlink:type="simple">Malaise trap</named-content>; eventDate: <named-content xmlns:xlink="http://www.w3.org/1999/xlink" content-type="dwc:eventDate" xlink:type="simple">1-15,12.2000</named-content>; habitat: <named-content xmlns:xlink="http://www.w3.org/1999/xlink" content-type="dwc:habitat" xlink:type="simple">Lowland rainforest, clay</named-content>; fieldNotes: <named-content xmlns:xlink="http://www.w3.org/1999/xlink" content-type="dwc:fieldNotes" xlink:type="simple">APHI J1/17</named-content>; <bold>Record Level:</bold> institutionCode: <named-content xmlns:xlink="http://www.w3.org/1999/xlink" content-type="dwc:institutionCode" xlink:type="simple">ZMUT</named-content></p></list-item><list-item><p><bold>Type status:</bold> <named-content xmlns:xlink="http://www.w3.org/1999/xlink" content-type="dwc:typeStatus" xlink:type="simple">Paratype</named-content>. <bold>Occurrence:</bold> sex: <named-content xmlns:xlink="http://www.w3.org/1999/xlink" content-type="dwc:sex" xlink:type="simple">Male</named-content>; occurrenceID: <named-content xmlns:xlink="http://www.w3.org/1999/xlink" content-type="dwc:occurrenceID" xlink:type="simple">E6D28160-38B1-53C4-9BFD-ABB906D955BD</named-content>; <bold>Location:</bold> continent: <named-content xmlns:xlink="http://www.w3.org/1999/xlink" content-type="dwc:continent" xlink:type="simple">South America</named-content>; country: <named-content xmlns:xlink="http://www.w3.org/1999/xlink" content-type="dwc:country" xlink:type="simple">Peru</named-content>; stateProvince: <named-content xmlns:xlink="http://www.w3.org/1999/xlink" content-type="dwc:stateProvince" xlink:type="simple">Loreto</named-content>; locality: <named-content xmlns:xlink="http://www.w3.org/1999/xlink" content-type="dwc:locality" xlink:type="simple">Mishana</named-content>; <bold>Identification:</bold> identifiedBy: <named-content xmlns:xlink="http://www.w3.org/1999/xlink" content-type="dwc:identifiedBy" xlink:type="simple">Ilari E. Sääksjärvi (IES) &amp; Reijo Jussila (RJ)</named-content>; <bold>Event:</bold> samplingProtocol: <named-content xmlns:xlink="http://www.w3.org/1999/xlink" content-type="dwc:samplingProtocol" xlink:type="simple">Malaise trap</named-content>; eventDate: <named-content xmlns:xlink="http://www.w3.org/1999/xlink" content-type="dwc:eventDate" xlink:type="simple">1-16.11.1998</named-content>; habitat: <named-content xmlns:xlink="http://www.w3.org/1999/xlink" content-type="dwc:habitat" xlink:type="simple">Lowland rainforest, clay</named-content>; fieldNotes: <named-content xmlns:xlink="http://www.w3.org/1999/xlink" content-type="dwc:fieldNotes" xlink:type="simple">APHI A1/6 022</named-content>; <bold>Record Level:</bold> institutionCode: <named-content xmlns:xlink="http://www.w3.org/1999/xlink" content-type="dwc:institutionCode" xlink:type="simple">UNSM</named-content></p></list-item></list></tp:treatment-sec><tp:treatment-sec sec-type="Description"><title>Description</title><p>Female: Mandibles with outer surface bearing long scattered whitish hairs; clypeus about 1.7-1.8 times as broad as high, strongly convex, shiny; lower face shiny, centrally with convex swelling (Fig. <xref ref-type="fig" rid="F7968405">2</xref><xref ref-type="fig" rid="F7968412">c</xref>). Mesoscutum polished, with median and lateral lobes punctate, posterior part of lateral lobe less punctate; notauli clearly impressed; meso- and metapleuron finely punctate, posterior transverse carina of the mesosternum strong and highly elevated. Propodeum in profile very long, extending to approximately 0.4-0.5x the length of posterior coxae, evenly declivous, with anterior and posterior transverse carinae strong, lateromedian longitudinal carina and pleural carina strong, lateral longitudinal carina more or less absent, weakly present posteriorly to posterior transverse carina and anteriorly to anterior transverse carina; area superomedia more or less coffin-shaped, straight laterally (Fig. <xref ref-type="fig" rid="F7968405">2</xref><xref ref-type="fig" rid="F7968413">d</xref>). Hind tarsal claw small, with a row of close pectinae. Metasoma with tergite 2 about 1.6 times as long as tergite 1, with a clearly discernible thyridium which is widely separated from the anterior margin, laterotergite membraneous, pendant (Fig. <xref ref-type="fig" rid="F7968405">2</xref><xref ref-type="fig" rid="F7968411">b</xref>). Ovipositor short, strongly de-curved, stout, without a subapical notch, ovipositor sheath with long, scattered hairs. Structure otherwise as figured (Fig. <xref ref-type="fig" rid="F7968405">2</xref>) and described in generic description.</p><p>A primarily yellowish-orange species, with antenna, hind femur, hind tibia, hind tarsal segments and tergites 2-6 dark brownish to shiny blackish; central lobe of pronotum brownish; propodeum orange, without brownish areas. Ovipositor dark brown or orange, ovipositor sheaths blackish. Wings hyaline, with veins, pterostigma and apical part (approximately 0.2) of front wing blackish. Structure otherwise as figured (Fig. <xref ref-type="fig" rid="F7968405">2</xref>) and described in generic description.</p><p>Male: Similar to female in size, structure and colouration. Claspers simple, brownish in colouration. Aedeagus slender, slightly enlarged and rounded apically, with fine whitish britles apically. Obs.: only one male specimen has been found. This specimen has strongly elevated propodeal carination.</p></tp:treatment-sec><tp:treatment-sec sec-type="Diagnosis"><title>Diagnosis</title><p><italic><tp:taxon-name><tp:taxon-name-part taxon-name-part-type="genus" reg="Creagrura">Creagrura</tp:taxon-name-part><tp:taxon-name-part taxon-name-part-type="species" reg="allpahuaya">allpahuaya</tp:taxon-name-part></tp:taxon-name></italic> sp. n. is the most distinctive species of <italic><tp:taxon-name><tp:taxon-name-part taxon-name-part-type="genus" reg="Creagrura">Creagrura</tp:taxon-name-part></tp:taxon-name></italic>. It can be easily distinguished from other species of <italic><tp:taxon-name><tp:taxon-name-part taxon-name-part-type="genus" reg="Creagrura">Creagrura</tp:taxon-name-part></tp:taxon-name></italic> by the following set of characters: tergite 2 long, approximately 1.6 times as long as tergite 1, mesosoma predominatly yellowish-orange, hind coxa orange (ventrally and laterally), hind femur (except for apical white spot), tibia and tarsal segments black and tergite 2-6 predominantly blackish. It resembles <italic><tp:taxon-name><tp:taxon-name-part taxon-name-part-type="genus" reg="Creagrura">C.</tp:taxon-name-part><tp:taxon-name-part taxon-name-part-type="species" reg="nigripes">nigripes</tp:taxon-name-part></tp:taxon-name></italic> in colouration of hind legs (both species have black or blackish hind femura). However, metasoma of <italic><tp:taxon-name><tp:taxon-name-part taxon-name-part-type="genus" reg="Creagrura">C.</tp:taxon-name-part><tp:taxon-name-part taxon-name-part-type="species" reg="nigripes">nigripes</tp:taxon-name-part></tp:taxon-name></italic> is predominantly orange and it has large brownish areas in pronotum, scutellum, propodeum and hind coxa. These structures are yellowish-orange in <italic><tp:taxon-name><tp:taxon-name-part taxon-name-part-type="genus" reg="Creagrura">C.</tp:taxon-name-part><tp:taxon-name-part taxon-name-part-type="species" reg="allpahuaya">allpahuaya</tp:taxon-name-part></tp:taxon-name></italic>.</p></tp:treatment-sec><tp:treatment-sec sec-type="Etymology"><title>Etymology</title><p>The specific name “<italic><tp:taxon-name><tp:taxon-name-part taxon-name-part-type="genus" reg="Creagrura"/><tp:taxon-name-part taxon-name-part-type="species" reg="allpahuaya">allpahuaya</tp:taxon-name-part></tp:taxon-name></italic>” refers to the type locality: National Reserve of Allpahuayo-Mishana (Perú).</p></tp:treatment-sec><tp:treatment-sec sec-type="Distribution"><title>Distribution</title><p>Peru.</p></tp:treatment-sec><tp:treatment-sec sec-type="Biology"><title>Biology</title><p>Nothing is known about the host relationships of this species.</p></tp:treatment-sec><tp:treatment-sec sec-type="Taxon discussion"><title>Taxon discussion</title><p>This species is only known from the Western Amazonian lowland rain forests (National Reserve of Allpahuayo-Mishana, Department of Loreto, Iquitos, Perú).</p></tp:treatment-sec><tp:treatment-sec><!--Section generated to contain objects referenced in tp:taxon-treatment.--><fig-group id="F7968405" position="float" orientation="portrait"><caption><p><italic><tp:taxon-name><tp:taxon-name-part taxon-name-part-type="genus" reg="Creagrura">Creagrura</tp:taxon-name-part><tp:taxon-name-part taxon-name-part-type="species" reg="allpahuaya">allpahuaya</tp:taxon-name-part></tp:taxon-name></italic> sp. n. Holotype, female:</p></caption><fig id="F7968410" position="float" orientation="portrait"><object-id xmlns:xlink="http://www.w3.org/1999/xlink" content-type="arpha" xlink:type="simple">4BA64C78-173A-5A12-8860-99AFD04AB6A9</object-id><object-id xmlns:xlink="http://www.w3.org/1999/xlink" content-type="doi" xlink:type="simple">10.3897/BDJ.10.e91486.figure2a</object-id><label>Figure 2a.</label><caption><p>Habitus (lateral)</p></caption><graphic xmlns:xlink="http://www.w3.org/1999/xlink" xlink:href="bdj-10-e91486-g002_a.jpg" xlink:type="simple" position="float" orientation="portrait" id="oo_707655.jpg"><uri content-type="original_file" xlink:type="simple">https://binary.pensoft.net/fig/707655</uri></graphic></fig><fig id="F7968411" position="float" orientation="portrait"><object-id xmlns:xlink="http://www.w3.org/1999/xlink" content-type="arpha" xlink:type="simple">DA32367F-62E2-5592-BCBE-D2F2D2994B70</object-id><object-id xmlns:xlink="http://www.w3.org/1999/xlink" content-type="doi" xlink:type="simple">10.3897/BDJ.10.e91486.figure2b</object-id><label>Figure 2b.</label><caption><p>First and second tergites (lateral)</p></caption><graphic xmlns:xlink="http://www.w3.org/1999/xlink" xlink:href="bdj-10-e91486-g002_b.jpg" xlink:type="simple" position="float" orientation="portrait" id="oo_707656.jpg"><uri content-type="original_file" xlink:type="simple">https://binary.pensoft.net/fig/707656</uri></graphic></fig><fig id="F7968412" position="float" orientation="portrait"><object-id xmlns:xlink="http://www.w3.org/1999/xlink" content-type="arpha" xlink:type="simple">57282BAB-77D6-544D-A17F-3A95D5FC3E9B</object-id><object-id xmlns:xlink="http://www.w3.org/1999/xlink" content-type="doi" xlink:type="simple">10.3897/BDJ.10.e91486.figure2c</object-id><label>Figure 2c.</label><caption><p>Face (anterior)</p></caption><graphic xmlns:xlink="http://www.w3.org/1999/xlink" xlink:href="bdj-10-e91486-g002_c.jpg" xlink:type="simple" position="float" orientation="portrait" id="oo_707657.jpg"><uri content-type="original_file" xlink:type="simple">https://binary.pensoft.net/fig/707657</uri></graphic></fig><fig id="F7968413" position="float" orientation="portrait"><object-id xmlns:xlink="http://www.w3.org/1999/xlink" content-type="arpha" xlink:type="simple">E91ECCD3-DBB6-51E6-AD29-AF1BA337D690</object-id><object-id xmlns:xlink="http://www.w3.org/1999/xlink" content-type="doi" xlink:type="simple">10.3897/BDJ.10.e91486.figure2d</object-id><label>Figure 2d.</label><caption><p>Propodeum (dorsal)</p></caption><graphic xmlns:xlink="http://www.w3.org/1999/xlink" xlink:href="bdj-10-e91486-g002_d.jpg" xlink:type="simple" position="float" orientation="portrait" id="oo_707658.jpg"><uri content-type="original_file" xlink:type="simple">https://binary.pensoft.net/fig/707658</uri></graphic></fig><fig id="F7968414" position="float" orientation="portrait"><object-id xmlns:xlink="http://www.w3.org/1999/xlink" content-type="arpha" xlink:type="simple">3F6A1E78-0EDB-5872-BC0F-7656F4A2F1F2</object-id><object-id xmlns:xlink="http://www.w3.org/1999/xlink" content-type="doi" xlink:type="simple">10.3897/BDJ.10.e91486.figure2e</object-id><label>Figure 2e.</label><caption><p>Ovipositor, lateral</p></caption><graphic xmlns:xlink="http://www.w3.org/1999/xlink" xlink:href="bdj-10-e91486-g002_e.jpg" xlink:type="simple" position="float" orientation="portrait" id="oo_707659.jpg"><uri content-type="original_file" xlink:type="simple">https://binary.pensoft.net/fig/707659</uri></graphic></fig></fig-group><fig id="F7968412" position="float" orientation="portrait"><object-id xmlns:xlink="http://www.w3.org/1999/xlink" content-type="arpha" xlink:type="simple">57282BAB-77D6-544D-A17F-3A95D5FC3E9B</object-id><object-id xmlns:xlink="http://www.w3.org/1999/xlink" content-type="doi" xlink:type="simple">10.3897/BDJ.10.e91486.figure2c</object-id><label>Figure 2c.</label><caption><p>Face (anterior)</p></caption><graphic xmlns:xlink="http://www.w3.org/1999/xlink" xlink:href="bdj-10-e91486-g002_c.jpg" xlink:type="simple" position="float" orientation="portrait" id="oo_707657.jpg"><uri content-type="original_file" xlink:type="simple">https://binary.pensoft.net/fig/707657</uri></graphic></fig><fig id="F7968413" position="float" orientation="portrait"><object-id xmlns:xlink="http://www.w3.org/1999/xlink" content-type="arpha" xlink:type="simple">E91ECCD3-DBB6-51E6-AD29-AF1BA337D690</object-id><object-id xmlns:xlink="http://www.w3.org/1999/xlink" content-type="doi" xlink:type="simple">10.3897/BDJ.10.e91486.figure2d</object-id><label>Figure 2d.</label><caption><p>Propodeum (dorsal)</p></caption><graphic xmlns:xlink="http://www.w3.org/1999/xlink" xlink:href="bdj-10-e91486-g002_d.jpg" xlink:type="simple" position="float" orientation="portrait" id="oo_707658.jpg"><uri content-type="original_file" xlink:type="simple">https://binary.pensoft.net/fig/707658</uri></graphic></fig><fig id="F7968411" position="float" orientation="portrait"><object-id xmlns:xlink="http://www.w3.org/1999/xlink" content-type="arpha" xlink:type="simple">DA32367F-62E2-5592-BCBE-D2F2D2994B70</object-id><object-id xmlns:xlink="http://www.w3.org/1999/xlink" content-type="doi" xlink:type="simple">10.3897/BDJ.10.e91486.figure2b</object-id><label>Figure 2b.</label><caption><p>First and second tergites (lateral)</p></caption><graphic xmlns:xlink="http://www.w3.org/1999/xlink" xlink:href="bdj-10-e91486-g002_b.jpg" xlink:type="simple" position="float" orientation="portrait" id="oo_707656.jpg"><uri content-type="original_file" xlink:type="simple">https://binary.pensoft.net/fig/707656</uri></graphic></fig></tp:treatment-sec></tp:taxon-treatment>
