# Supplementary material for: Cryptic biodiversity of tropical hesperiid caterpillar-attacking parasitoid wasps: three new species of Creagrura Townes (Hymenoptera, Ichneumonidae, Cremastinae) from Costa Rica and Perú
Source: Biodivers Data J. 2022 Oct 26;10:e91486. doi: 10.3897/BDJ.10.e91486 (PMC9836575; doi:10.3897/BDJ.10.e91486)
Supplement: XML Treatment for Creagrura rogerblancoi [file BDJ.10.e91486-treatment4.xml]

<!DOCTYPE tp:taxon-treatment
  PUBLIC "-//TaxonX//DTD Taxonomic Treatment Publishing DTD v0 20100105//EN" "tax-treatment-NSO.dtd">
<tp:taxon-treatment xmlns:tp="http://www.plazi.org/taxpub"><tp:treatment-meta><mixed-citation publication-type="journal"><person-group><name><surname>Sääksjärvi</surname><given-names>Ilari E.</given-names></name><name><surname>Kaunisto</surname><given-names>Kari M.</given-names></name><name><surname>Sharkey</surname><given-names>Michael</given-names></name><name><surname>Stedenfeld</surname><given-names>Shelby</given-names></name><name><surname>Smith</surname><given-names>M. Alex</given-names></name><name><surname>Hallwachs</surname><given-names>Winnie</given-names></name><name><surname>Janzen</surname><given-names>Daniel</given-names></name></person-group><article-title>Cryptic biodiversity of tropical hesperiid caterpillar-attacking parasitoid wasps: three new species of <italic><tp:taxon-name><tp:taxon-name-part taxon-name-part-type="genus" reg="Creagrura">Creagrura</tp:taxon-name-part></tp:taxon-name></italic> Townes (<tp:taxon-name><tp:taxon-name-part taxon-name-part-type="order">Hymenoptera</tp:taxon-name-part></tp:taxon-name>, <tp:taxon-name><tp:taxon-name-part taxon-name-part-type="family">Ichneumonidae</tp:taxon-name-part></tp:taxon-name>, <tp:taxon-name><tp:taxon-name-part taxon-name-part-type="subfamily">Cremastinae</tp:taxon-name-part></tp:taxon-name>) from Costa Rica and Perú</article-title><source>Biodivers Data J</source><day>26</day><month>10</month><year>2022</year><volume>10</volume><pub-id pub-id-type="doi">10.3897/BDJ.10.e91486</pub-id></mixed-citation></tp:treatment-meta><tp:nomenclature><tp:taxon-name>
            <object-id xmlns:xlink="http://www.w3.org/1999/xlink" content-type="arpha" xlink:type="simple">F086DD7B-87FD-5C10-BEBE-A5E8C95272EA</object-id>
            <tp:taxon-name-part taxon-name-part-type="genus">Creagrura</tp:taxon-name-part>
            <tp:taxon-name-part taxon-name-part-type="species">rogerblancoi</tp:taxon-name-part>
            <object-id xmlns:xlink="http://www.w3.org/1999/xlink" content-type="zoobank" xlink:type="simple" object-id-type="ZooBank">45235D41-927F-4229-AE3D-32301B2EC9CF</object-id>
          </tp:taxon-name><tp:taxon-authority>Sääksjärvi, 2022</tp:taxon-authority><tp:taxon-status xmlns:xlink="http://www.w3.org/1999/xlink" xlink:type="simple">sp. n.</tp:taxon-status></tp:nomenclature><tp:treatment-sec sec-type="materials"><title>Materials</title><list list-type="alpha-lower" list-content="occurrences"><list-item><p><bold>Type status:</bold> <named-content xmlns:xlink="http://www.w3.org/1999/xlink" content-type="dwc:typeStatus" xlink:type="simple">Holotype</named-content>. <bold>Occurrence:</bold> individualID: <named-content xmlns:xlink="http://www.w3.org/1999/xlink" content-type="dwc:individualID" xlink:type="simple">06-SRNP-43689</named-content>; sex: <named-content xmlns:xlink="http://www.w3.org/1999/xlink" content-type="dwc:sex" xlink:type="simple">Female</named-content>; associatedSequences: <named-content xmlns:xlink="http://www.w3.org/1999/xlink" content-type="dwc:associatedSequences" xlink:type="simple">DHJPAR0016381</named-content>; occurrenceID: <named-content xmlns:xlink="http://www.w3.org/1999/xlink" content-type="dwc:occurrenceID" xlink:type="simple">0658998C-FA34-5B6E-BDC2-A5E0BCE03F70</named-content>; <bold>Location:</bold> country: <named-content xmlns:xlink="http://www.w3.org/1999/xlink" content-type="dwc:country" xlink:type="simple">Costa Rica</named-content>; locality: <named-content xmlns:xlink="http://www.w3.org/1999/xlink" content-type="dwc:locality" xlink:type="simple">Area de Conservacion de Guanacaste</named-content>; <bold>Identification:</bold> identifiedBy: <named-content xmlns:xlink="http://www.w3.org/1999/xlink" content-type="dwc:identifiedBy" xlink:type="simple">D.H.Janzen &amp; W. Hallwachs</named-content>; <bold>Event:</bold> samplingProtocol: <named-content xmlns:xlink="http://www.w3.org/1999/xlink" content-type="dwc:samplingProtocol" xlink:type="simple">Rearing</named-content>; <bold>Record Level:</bold> institutionCode: <named-content xmlns:xlink="http://www.w3.org/1999/xlink" content-type="dwc:institutionCode" xlink:type="simple">AEI</named-content></p></list-item><list-item><p><bold>Type status:</bold> <named-content xmlns:xlink="http://www.w3.org/1999/xlink" content-type="dwc:typeStatus" xlink:type="simple">Paratype</named-content>. <bold>Occurrence:</bold> individualID: <named-content xmlns:xlink="http://www.w3.org/1999/xlink" content-type="dwc:individualID" xlink:type="simple">08-SRNP-57407</named-content>; sex: <named-content xmlns:xlink="http://www.w3.org/1999/xlink" content-type="dwc:sex" xlink:type="simple">Female</named-content>; associatedSequences: <named-content xmlns:xlink="http://www.w3.org/1999/xlink" content-type="dwc:associatedSequences" xlink:type="simple">DHJPAR28409</named-content>; occurrenceID: <named-content xmlns:xlink="http://www.w3.org/1999/xlink" content-type="dwc:occurrenceID" xlink:type="simple">BE2D3220-3903-56A9-8F71-9A8098ED7C86</named-content>; <bold>Location:</bold> country: <named-content xmlns:xlink="http://www.w3.org/1999/xlink" content-type="dwc:country" xlink:type="simple">Costa Rica</named-content>; locality: <named-content xmlns:xlink="http://www.w3.org/1999/xlink" content-type="dwc:locality" xlink:type="simple">Area de Conservacion de Guanacaste</named-content>; <bold>Identification:</bold> identifiedBy: <named-content xmlns:xlink="http://www.w3.org/1999/xlink" content-type="dwc:identifiedBy" xlink:type="simple">D.H.Janzen &amp; W. Hallwachs</named-content>; <bold>Event:</bold> samplingProtocol: <named-content xmlns:xlink="http://www.w3.org/1999/xlink" content-type="dwc:samplingProtocol" xlink:type="simple">Rearing</named-content>; <bold>Record Level:</bold> institutionCode: <named-content xmlns:xlink="http://www.w3.org/1999/xlink" content-type="dwc:institutionCode" xlink:type="simple">AEI</named-content></p></list-item><list-item><p><bold>Type status:</bold> <named-content xmlns:xlink="http://www.w3.org/1999/xlink" content-type="dwc:typeStatus" xlink:type="simple">Paratype</named-content>. <bold>Occurrence:</bold> individualID: <named-content xmlns:xlink="http://www.w3.org/1999/xlink" content-type="dwc:individualID" xlink:type="simple">07-SRNP-42145</named-content>; sex: <named-content xmlns:xlink="http://www.w3.org/1999/xlink" content-type="dwc:sex" xlink:type="simple">Female</named-content>; associatedSequences: <named-content xmlns:xlink="http://www.w3.org/1999/xlink" content-type="dwc:associatedSequences" xlink:type="simple">DHJPAR0021134</named-content>; occurrenceID: <named-content xmlns:xlink="http://www.w3.org/1999/xlink" content-type="dwc:occurrenceID" xlink:type="simple">60A782D4-A10E-53C8-8FAC-A8C3062E046E</named-content>; <bold>Location:</bold> country: <named-content xmlns:xlink="http://www.w3.org/1999/xlink" content-type="dwc:country" xlink:type="simple">Costa Rica</named-content>; locality: <named-content xmlns:xlink="http://www.w3.org/1999/xlink" content-type="dwc:locality" xlink:type="simple">Area de Conservacion de Guanacaste</named-content>; <bold>Identification:</bold> identifiedBy: <named-content xmlns:xlink="http://www.w3.org/1999/xlink" content-type="dwc:identifiedBy" xlink:type="simple">D.H.Janzen &amp; W. Hallwachs</named-content>; <bold>Event:</bold> samplingProtocol: <named-content xmlns:xlink="http://www.w3.org/1999/xlink" content-type="dwc:samplingProtocol" xlink:type="simple">Rearing</named-content>; <bold>Record Level:</bold> institutionCode: <named-content xmlns:xlink="http://www.w3.org/1999/xlink" content-type="dwc:institutionCode" xlink:type="simple">CNI</named-content></p></list-item><list-item><p><bold>Type status:</bold> <named-content xmlns:xlink="http://www.w3.org/1999/xlink" content-type="dwc:typeStatus" xlink:type="simple">Paratype</named-content>. <bold>Occurrence:</bold> individualID: <named-content xmlns:xlink="http://www.w3.org/1999/xlink" content-type="dwc:individualID" xlink:type="simple">07-SRNP-42145</named-content>; sex: <named-content xmlns:xlink="http://www.w3.org/1999/xlink" content-type="dwc:sex" xlink:type="simple">Female</named-content>; associatedSequences: <named-content xmlns:xlink="http://www.w3.org/1999/xlink" content-type="dwc:associatedSequences" xlink:type="simple">DHJPAR0021134</named-content>; occurrenceID: <named-content xmlns:xlink="http://www.w3.org/1999/xlink" content-type="dwc:occurrenceID" xlink:type="simple">49EAE486-0DC5-53FB-8D9C-3BDE8133A564</named-content>; <bold>Location:</bold> country: <named-content xmlns:xlink="http://www.w3.org/1999/xlink" content-type="dwc:country" xlink:type="simple">Costa Rica</named-content>; locality: <named-content xmlns:xlink="http://www.w3.org/1999/xlink" content-type="dwc:locality" xlink:type="simple">Area de Conservacion de Guanacaste</named-content>; <bold>Identification:</bold> identifiedBy: <named-content xmlns:xlink="http://www.w3.org/1999/xlink" content-type="dwc:identifiedBy" xlink:type="simple">D.H.Janzen &amp; W. Hallwachs</named-content>; <bold>Event:</bold> samplingProtocol: <named-content xmlns:xlink="http://www.w3.org/1999/xlink" content-type="dwc:samplingProtocol" xlink:type="simple">Rearing</named-content>; <bold>Record Level:</bold> institutionCode: <named-content xmlns:xlink="http://www.w3.org/1999/xlink" content-type="dwc:institutionCode" xlink:type="simple">CNI</named-content></p></list-item><list-item><p><bold>Type status:</bold> <named-content xmlns:xlink="http://www.w3.org/1999/xlink" content-type="dwc:typeStatus" xlink:type="simple">Paratype</named-content>. <bold>Occurrence:</bold> individualID: <named-content xmlns:xlink="http://www.w3.org/1999/xlink" content-type="dwc:individualID" xlink:type="simple">08-SRNP-57409</named-content>; sex: <named-content xmlns:xlink="http://www.w3.org/1999/xlink" content-type="dwc:sex" xlink:type="simple">Female</named-content>; associatedSequences: <named-content xmlns:xlink="http://www.w3.org/1999/xlink" content-type="dwc:associatedSequences" xlink:type="simple">DHJPAR0028410</named-content>; occurrenceID: <named-content xmlns:xlink="http://www.w3.org/1999/xlink" content-type="dwc:occurrenceID" xlink:type="simple">80375DD1-D09D-5A10-AA90-95FC4663F1C9</named-content>; <bold>Location:</bold> country: <named-content xmlns:xlink="http://www.w3.org/1999/xlink" content-type="dwc:country" xlink:type="simple">Costa Rica</named-content>; locality: <named-content xmlns:xlink="http://www.w3.org/1999/xlink" content-type="dwc:locality" xlink:type="simple">Area de Conservacion de Guanacaste</named-content>; <bold>Identification:</bold> identifiedBy: <named-content xmlns:xlink="http://www.w3.org/1999/xlink" content-type="dwc:identifiedBy" xlink:type="simple">D.H.Janzen &amp; W. Hallwachs</named-content>; <bold>Event:</bold> samplingProtocol: <named-content xmlns:xlink="http://www.w3.org/1999/xlink" content-type="dwc:samplingProtocol" xlink:type="simple">Rearing</named-content>; <bold>Record Level:</bold> institutionCode: <named-content xmlns:xlink="http://www.w3.org/1999/xlink" content-type="dwc:institutionCode" xlink:type="simple">MNC</named-content></p></list-item><list-item><p><bold>Type status:</bold> <named-content xmlns:xlink="http://www.w3.org/1999/xlink" content-type="dwc:typeStatus" xlink:type="simple">Paratype</named-content>. <bold>Occurrence:</bold> individualID: <named-content xmlns:xlink="http://www.w3.org/1999/xlink" content-type="dwc:individualID" xlink:type="simple">07-SRNP-40196</named-content>; sex: <named-content xmlns:xlink="http://www.w3.org/1999/xlink" content-type="dwc:sex" xlink:type="simple">Female</named-content>; associatedSequences: <named-content xmlns:xlink="http://www.w3.org/1999/xlink" content-type="dwc:associatedSequences" xlink:type="simple">DHJPAR0016933</named-content>; occurrenceID: <named-content xmlns:xlink="http://www.w3.org/1999/xlink" content-type="dwc:occurrenceID" xlink:type="simple">9C3FECC4-CAE3-5CB1-8BE5-A96E60F3C4C8</named-content>; <bold>Location:</bold> country: <named-content xmlns:xlink="http://www.w3.org/1999/xlink" content-type="dwc:country" xlink:type="simple">Costa Rica</named-content>; locality: <named-content xmlns:xlink="http://www.w3.org/1999/xlink" content-type="dwc:locality" xlink:type="simple">Area de Conservacion de Guanacaste</named-content>; <bold>Identification:</bold> identifiedBy: <named-content xmlns:xlink="http://www.w3.org/1999/xlink" content-type="dwc:identifiedBy" xlink:type="simple">D.H.Janzen &amp; W. Hallwachs</named-content>; <bold>Event:</bold> samplingProtocol: <named-content xmlns:xlink="http://www.w3.org/1999/xlink" content-type="dwc:samplingProtocol" xlink:type="simple">Rearing</named-content>; <bold>Record Level:</bold> institutionCode: <named-content xmlns:xlink="http://www.w3.org/1999/xlink" content-type="dwc:institutionCode" xlink:type="simple">ZMUT</named-content></p></list-item><list-item><p><bold>Type status:</bold> <named-content xmlns:xlink="http://www.w3.org/1999/xlink" content-type="dwc:typeStatus" xlink:type="simple">Paratype</named-content>. <bold>Occurrence:</bold> individualID: <named-content xmlns:xlink="http://www.w3.org/1999/xlink" content-type="dwc:individualID" xlink:type="simple">07-SRNP-42148</named-content>; sex: <named-content xmlns:xlink="http://www.w3.org/1999/xlink" content-type="dwc:sex" xlink:type="simple">Male</named-content>; associatedSequences: <named-content xmlns:xlink="http://www.w3.org/1999/xlink" content-type="dwc:associatedSequences" xlink:type="simple">DHJPAR0021104</named-content>; occurrenceID: <named-content xmlns:xlink="http://www.w3.org/1999/xlink" content-type="dwc:occurrenceID" xlink:type="simple">77A35467-6A2C-5FE1-A749-FE086087D8FC</named-content>; <bold>Location:</bold> country: <named-content xmlns:xlink="http://www.w3.org/1999/xlink" content-type="dwc:country" xlink:type="simple">Costa Rica</named-content>; locality: <named-content xmlns:xlink="http://www.w3.org/1999/xlink" content-type="dwc:locality" xlink:type="simple">Area de Conservacion de Guanacaste</named-content>; <bold>Identification:</bold> identifiedBy: <named-content xmlns:xlink="http://www.w3.org/1999/xlink" content-type="dwc:identifiedBy" xlink:type="simple">D.H.Janzen &amp; W. Hallwachs</named-content>; <bold>Event:</bold> samplingProtocol: <named-content xmlns:xlink="http://www.w3.org/1999/xlink" content-type="dwc:samplingProtocol" xlink:type="simple">Rearing</named-content>; <bold>Record Level:</bold> institutionCode: <named-content xmlns:xlink="http://www.w3.org/1999/xlink" content-type="dwc:institutionCode" xlink:type="simple">AEI</named-content></p></list-item><list-item><p><bold>Type status:</bold> <named-content xmlns:xlink="http://www.w3.org/1999/xlink" content-type="dwc:typeStatus" xlink:type="simple">Paratype</named-content>. <bold>Occurrence:</bold> individualID: <named-content xmlns:xlink="http://www.w3.org/1999/xlink" content-type="dwc:individualID" xlink:type="simple">07-SRNP-56455</named-content>; sex: <named-content xmlns:xlink="http://www.w3.org/1999/xlink" content-type="dwc:sex" xlink:type="simple">Male</named-content>; associatedSequences: <named-content xmlns:xlink="http://www.w3.org/1999/xlink" content-type="dwc:associatedSequences" xlink:type="simple">DHJPAR0019860</named-content>; occurrenceID: <named-content xmlns:xlink="http://www.w3.org/1999/xlink" content-type="dwc:occurrenceID" xlink:type="simple">191EB5B2-488A-5B8F-9E66-29833F5779A5</named-content>; <bold>Location:</bold> country: <named-content xmlns:xlink="http://www.w3.org/1999/xlink" content-type="dwc:country" xlink:type="simple">Costa Rica</named-content>; locality: <named-content xmlns:xlink="http://www.w3.org/1999/xlink" content-type="dwc:locality" xlink:type="simple">Area de Conservacion de Guanacaste</named-content>; <bold>Identification:</bold> identifiedBy: <named-content xmlns:xlink="http://www.w3.org/1999/xlink" content-type="dwc:identifiedBy" xlink:type="simple">D.H.Janzen &amp; W. Hallwachs</named-content>; <bold>Event:</bold> samplingProtocol: <named-content xmlns:xlink="http://www.w3.org/1999/xlink" content-type="dwc:samplingProtocol" xlink:type="simple">Rearing</named-content>; <bold>Record Level:</bold> institutionCode: <named-content xmlns:xlink="http://www.w3.org/1999/xlink" content-type="dwc:institutionCode" xlink:type="simple">AEI</named-content></p></list-item></list></tp:treatment-sec><tp:treatment-sec sec-type="Description"><title>Description</title><p>Female: Mandibles with outer surface bearing long scattered whitish hairs; clypeus about 1.7-1.8 times as broad as high, strongly convex, shiny; lower face shiny, centrally with convex swelling (Fig. <xref ref-type="fig" rid="F7968420">3</xref><xref ref-type="fig" rid="F7968427">c</xref>). Mesoscutum polished, with median and lateral lobes punctate, posterior part of lateral lobe less punctate; notauli clearly impressed; meso- and metapleuron finely punctate, posterior transverse carina of the mesosternum strong and highly elevated. Propodeum in profile moderately long, extending to approximately 0.2-0.3x the length of posterior coxae, evenly declivous, with anterior and posterior transverse carinae strong, lateromedian longitudinal carina and pleural carina strong, lateral longitudinal carina more or less absent, weakly present posteriorly to posterior transverse carina and anteriorly to anterior transverse carina; area superomedia more or less coffin-shaped, straight laterally (Fig. <xref ref-type="fig" rid="F7968420">3</xref><xref ref-type="fig" rid="F7968428">d</xref>). Hind tarsal claw small, with a row of close pectinae. Metasoma with tergite 2 about 1.3 times as long as tergite 1, with a clearly discernible thyridium which is widely separated from the anterior margin, laterotergite membraneous, pendant (Fig. <xref ref-type="fig" rid="F7968420">3</xref><xref ref-type="fig" rid="F7968426">b</xref>). Ovipositor short, strongly de-curved, stout, without a subapical notch, ovipositor sheath with long, scattered hairs. Structure otherwise as figured (Fig. <xref ref-type="fig" rid="F7968420">3</xref>) and described in generic description.</p><p>A primarily yellowish-orange species, with antenna, hind tibia, hind tarsal segments, tergite 1 dorsally and apical part of tergite 2 dorsally black or blackish; central lobe of pronotum fuscous; propodeum orange, without brownish areas; hind femur orange, with apical whitish spot; hind coxa orange (Fig. <xref ref-type="fig" rid="F7968420">3</xref><xref ref-type="fig" rid="F7968426">b</xref>). Ovipositor yellowish-orange, ovipositor sheaths blackish. Wings hyaline, with veins, pterostigma and apical part (approximately 0.2) of front wing blackish. Structure otherwise as figured (Fig. <xref ref-type="fig" rid="F7968420">3</xref>) and described in generic description.</p><p>Male: Similar to female in size, structure and colouration. Claspers simple, orange in colouration. aedeagus slender, slightly enlarged and rounded apically, with fine whitish britles apically.</p></tp:treatment-sec><tp:treatment-sec sec-type="Diagnosis"><title>Diagnosis</title><p><italic><tp:taxon-name><tp:taxon-name-part taxon-name-part-type="genus" reg="Creagrura">Creagrura</tp:taxon-name-part><tp:taxon-name-part taxon-name-part-type="species" reg="rogerblancoi">rogerblancoi</tp:taxon-name-part></tp:taxon-name></italic> sp. n. can be distinguished from other species of <italic><tp:taxon-name><tp:taxon-name-part taxon-name-part-type="genus" reg="Creagrura">Creagrura</tp:taxon-name-part></tp:taxon-name></italic> by the following set of characters: tergite 1 about 1.3x as long as tergite 2, propodeum entirely orange (without any brownish or blackish spots or stripes), hind coxa orange (both ventrally and dorsally) and hind femur orange. This species is sympatric (in Costa Rica) with <italic><tp:taxon-name><tp:taxon-name-part taxon-name-part-type="genus" reg="Creagrura">C.</tp:taxon-name-part><tp:taxon-name-part taxon-name-part-type="species" reg="alejandromasisi">alejandromasisi</tp:taxon-name-part></tp:taxon-name></italic> sp. n. However, these two species are readily distinguishable by their colouration. <italic><tp:taxon-name><tp:taxon-name-part taxon-name-part-type="genus" reg="Creagrura">C.</tp:taxon-name-part><tp:taxon-name-part taxon-name-part-type="species" reg="rogerblancoi">rogerblancoi</tp:taxon-name-part></tp:taxon-name></italic> is also readly distinguished from <italic><tp:taxon-name><tp:taxon-name-part taxon-name-part-type="genus" reg="Creagrura">C.</tp:taxon-name-part><tp:taxon-name-part taxon-name-part-type="species" reg="nigripes">nigripes</tp:taxon-name-part></tp:taxon-name></italic> which has, for example, blackish hind femurs and brownish “W-shape” on propodeum.</p></tp:treatment-sec><tp:treatment-sec sec-type="Etymology"><title>Etymology</title><p>This species is named in honour of Costa Rica’s Roger Blanco Segura to honour his four decades of intense and dedicated management and care of the biodiversity of Parque Nacional Santa Rosa and then its expansion to become Área de Conservación Guanacaste, Costa Rica.</p></tp:treatment-sec><tp:treatment-sec sec-type="Distribution"><title>Distribution</title><p>North-western Costa Rica.</p></tp:treatment-sec><tp:treatment-sec sec-type="Biology"><title>Biology</title><p>See above.</p></tp:treatment-sec><tp:treatment-sec><!--Section generated to contain objects referenced in tp:taxon-treatment.--><fig-group id="F7968420" position="float" orientation="portrait"><caption><p><italic><tp:taxon-name><tp:taxon-name-part taxon-name-part-type="genus" reg="Creagrura">Creagrura</tp:taxon-name-part><tp:taxon-name-part taxon-name-part-type="species" reg="rogerblancoi">rogerblancoi</tp:taxon-name-part></tp:taxon-name></italic> sp. n Holotype, female:</p></caption><fig id="F7968425" position="float" orientation="portrait"><object-id xmlns:xlink="http://www.w3.org/1999/xlink" content-type="arpha" xlink:type="simple">B55B9328-3A45-563D-82BD-824CF6CF7F44</object-id><object-id xmlns:xlink="http://www.w3.org/1999/xlink" content-type="doi" xlink:type="simple">10.3897/BDJ.10.e91486.figure3a</object-id><label>Figure 3a.</label><caption><p>Habitus (lateral)</p></caption><graphic xmlns:xlink="http://www.w3.org/1999/xlink" xlink:href="bdj-10-e91486-g003_a.jpg" xlink:type="simple" position="float" orientation="portrait" id="oo_707660.jpg"><uri content-type="original_file" xlink:type="simple">https://binary.pensoft.net/fig/707660</uri></graphic></fig><fig id="F7968426" position="float" orientation="portrait"><object-id xmlns:xlink="http://www.w3.org/1999/xlink" content-type="arpha" xlink:type="simple">1D163B84-3456-5C65-96A0-5BACA23242AC</object-id><object-id xmlns:xlink="http://www.w3.org/1999/xlink" content-type="doi" xlink:type="simple">10.3897/BDJ.10.e91486.figure3b</object-id><label>Figure 3b.</label><caption><p>First and second tergites (lateral)</p></caption><graphic xmlns:xlink="http://www.w3.org/1999/xlink" xlink:href="bdj-10-e91486-g003_b.jpg" xlink:type="simple" position="float" orientation="portrait" id="oo_707661.jpg"><uri content-type="original_file" xlink:type="simple">https://binary.pensoft.net/fig/707661</uri></graphic></fig><fig id="F7968427" position="float" orientation="portrait"><object-id xmlns:xlink="http://www.w3.org/1999/xlink" content-type="arpha" xlink:type="simple">71387958-5A9C-54E2-AB7A-5E76C2B786D6</object-id><object-id xmlns:xlink="http://www.w3.org/1999/xlink" content-type="doi" xlink:type="simple">10.3897/BDJ.10.e91486.figure3c</object-id><label>Figure 3c.</label><caption><p>Face (anterior)</p></caption><graphic xmlns:xlink="http://www.w3.org/1999/xlink" xlink:href="bdj-10-e91486-g003_c.jpg" xlink:type="simple" position="float" orientation="portrait" id="oo_707662.jpg"><uri content-type="original_file" xlink:type="simple">https://binary.pensoft.net/fig/707662</uri></graphic></fig><fig id="F7968428" position="float" orientation="portrait"><object-id xmlns:xlink="http://www.w3.org/1999/xlink" content-type="arpha" xlink:type="simple">0A5EB472-8900-57D7-94ED-BD7D6F026806</object-id><object-id xmlns:xlink="http://www.w3.org/1999/xlink" content-type="doi" xlink:type="simple">10.3897/BDJ.10.e91486.figure3d</object-id><label>Figure 3d.</label><caption><p>Propodeum (dorsal)</p></caption><graphic xmlns:xlink="http://www.w3.org/1999/xlink" xlink:href="bdj-10-e91486-g003_d.jpg" xlink:type="simple" position="float" orientation="portrait" id="oo_707663.jpg"><uri content-type="original_file" xlink:type="simple">https://binary.pensoft.net/fig/707663</uri></graphic></fig></fig-group><fig id="F7968427" position="float" orientation="portrait"><object-id xmlns:xlink="http://www.w3.org/1999/xlink" content-type="arpha" xlink:type="simple">71387958-5A9C-54E2-AB7A-5E76C2B786D6</object-id><object-id xmlns:xlink="http://www.w3.org/1999/xlink" content-type="doi" xlink:type="simple">10.3897/BDJ.10.e91486.figure3c</object-id><label>Figure 3c.</label><caption><p>Face (anterior)</p></caption><graphic xmlns:xlink="http://www.w3.org/1999/xlink" xlink:href="bdj-10-e91486-g003_c.jpg" xlink:type="simple" position="float" orientation="portrait" id="oo_707662.jpg"><uri content-type="original_file" xlink:type="simple">https://binary.pensoft.net/fig/707662</uri></graphic></fig><fig id="F7968428" position="float" orientation="portrait"><object-id xmlns:xlink="http://www.w3.org/1999/xlink" content-type="arpha" xlink:type="simple">0A5EB472-8900-57D7-94ED-BD7D6F026806</object-id><object-id xmlns:xlink="http://www.w3.org/1999/xlink" content-type="doi" xlink:type="simple">10.3897/BDJ.10.e91486.figure3d</object-id><label>Figure 3d.</label><caption><p>Propodeum (dorsal)</p></caption><graphic xmlns:xlink="http://www.w3.org/1999/xlink" xlink:href="bdj-10-e91486-g003_d.jpg" xlink:type="simple" position="float" orientation="portrait" id="oo_707663.jpg"><uri content-type="original_file" xlink:type="simple">https://binary.pensoft.net/fig/707663</uri></graphic></fig><fig id="F7968426" position="float" orientation="portrait"><object-id xmlns:xlink="http://www.w3.org/1999/xlink" content-type="arpha" xlink:type="simple">1D163B84-3456-5C65-96A0-5BACA23242AC</object-id><object-id xmlns:xlink="http://www.w3.org/1999/xlink" content-type="doi" xlink:type="simple">10.3897/BDJ.10.e91486.figure3b</object-id><label>Figure 3b.</label><caption><p>First and second tergites (lateral)</p></caption><graphic xmlns:xlink="http://www.w3.org/1999/xlink" xlink:href="bdj-10-e91486-g003_b.jpg" xlink:type="simple" position="float" orientation="portrait" id="oo_707661.jpg"><uri content-type="original_file" xlink:type="simple">https://binary.pensoft.net/fig/707661</uri></graphic></fig></tp:treatment-sec></tp:taxon-treatment>
